# Supplementary material for: Determination of Polycyclic Aromatic Hydrocarbons and Organic Molecular Tracer Compounds in Dusts Samples from Schools in Puchuncaví and Quintero (Chile)
Source: Molecules. 2026 Feb 28;31(5):818. doi: 10.3390/molecules31050818 (PMC12985584; doi:10.3390/molecules31050818)
Supplement: Supplementary file 1 [file molecules-31-00818-s001.zip]

Archive with 1 entries (1 files):
- molecules-4063934-supplementary.pdf
